# Supplementary material for: Advances in Imaging for Tricuspid Transcatheter Edge-to-Edge Repair: Lessons Learned and Future Perspectives
Source: J Clin Med. 2023 May 10;12(10):3384. doi: 10.3390/jcm12103384 (PMC10219492; doi:10.3390/jcm12103384)
Supplement: Supplementary file 1 [file jcm-12-03384-s001.zip]

Archive with 1 entries (1 files):
- jcm-2328609-supplementary.avi
